# Supplementary material for: Testing Interactions in Multinomial Processing Tree Models
Source: Front Psychol. 2019 Nov 1;10:2364. doi: 10.3389/fpsyg.2019.02364 (PMC6837999; doi:10.3389/fpsyg.2019.02364)
Supplement: Supplementary Material — Data and analyses files. [file Data_Sheet_1.zip]

Archive with 6 entries (6 files):
- Data & Analysis Files/2HTSM4__2agegroups_standard.EQN
- Data & Analysis Files/2HTSM4_2agegroups_reparameterized.eqn
- Data & Analysis Files/Identifiability_RepeatedAnalysis_2HTSM4_reparameterized.mpt
- Data & Analysis Files/Identifiability_simulation_2HTSM4_reparameterized.mpt
- Data & Analysis Files/KuhlmannTouron(2011)_analyses.mpt
- Data & Analysis Files/KuhlmannTouron(2011)_data.mdt
