# Supplementary material for: Testing Interactions in Multinomial Processing Tree Models
Source: Front Psychol. 2019 Nov 1;10:2364. doi: 10.3389/fpsyg.2019.02364 (PMC6837999; doi:10.3389/fpsyg.2019.02364)
Supplement: Supplementary Material — Data and analyses files. [file Data_Sheet_1.zip › Data & Analysis Files/2HTSM4__2agegroups_standard.EQN]

32
1 1 YA_D*YA_d
1 1 YA_D*(1-YA_d)*YA_g
1 2 YA_D*(1-YA_d)*(1-YA_g)
1 1 (1-YA_D)*YA_b*YA_g
1 2 (1-YA_D)*YA_b*(1-YA_g)
1 3 (1-YA_D)*(1-YA_b)
2 5 YA_D*YA_d
2 4 YA_D*(1-YA_d)*YA_g
2 5 YA_D*(1-YA_d)*(1-YA_g)
2 4 (1-YA_D)*YA_b*YA_g
2 5 (1-YA_D)*YA_b*(1-YA_g)
2 6 (1-YA_D)*(1-YA_b)
3 9 YA_D
3 7 (1-YA_D)*YA_b*YA_g
3 8 (1-YA_D)*YA_b*(1-YA_g)
3 9 (1-YA_D)*(1-YA_b)
4 10 OA_D*OA_d
4 10 OA_D*(1-OA_d)*OA_g
4 11 OA_D*(1-OA_d)*(1-OA_g)
4 10 (1-OA_D)*OA_b*OA_g
4 11 (1-OA_D)*OA_b*(1-OA_g)
4 12 (1-OA_D)*(1-OA_b)
5 14 OA_D*OA_d
5 13 OA_D*(1-OA_d)*OA_g
5 14 OA_D*(1-OA_d)*(1-OA_g)
5 13 (1-OA_D)*OA_b*OA_g
5 14 (1-OA_D)*OA_b*(1-OA_g)
5 15 (1-OA_D)*(1-OA_b)
6 18 OA_D
6 16 (1-OA_D)*OA_b*OA_g
6 17 (1-OA_D)*OA_b*(1-OA_g)
6 18 (1-OA_D)*(1-OA_b)
