# Supplementary material for: Testing Interactions in Multinomial Processing Tree Models
Source: Front Psychol. 2019 Nov 1;10:2364. doi: 10.3389/fpsyg.2019.02364 (PMC6837999; doi:10.3389/fpsyg.2019.02364)
Supplement: Supplementary Material — Data and analyses files. [file Data_Sheet_1.zip › Data & Analysis Files/2HTSM4_2agegroups_reparameterized.eqn]

39
1	1	YA_D*YA_d
1	1	YA_D*(1-YA_d)*YA_g
1	2	YA_D*(1-YA_d)*(1-YA_g)
1	1	(1-YA_D)*YA_b*YA_g
1	2	(1-YA_D)*YA_b*(1-YA_g)
1	3	(1-YA_D)*(1-YA_b)
2	5	YA_D*YA_d
2	4	YA_D*(1-YA_d)*YA_g
2	5	YA_D*(1-YA_d)*(1-YA_g)
2	4	(1-YA_D)*YA_b*YA_g
2	5	(1-YA_D)*YA_b*(1-YA_g)
2	6	(1-YA_D)*(1-YA_b)
3	9	YA_D
3	7	(1-YA_D)*YA_b*YA_g
3	8	(1-YA_D)*YA_b*(1-YA_g)
3	9	(1-YA_D)*(1-YA_b)
4	10	YA_D*alphaOA_D*YA_d*alphaOA_d
4	10	YA_D*alphaOA_D*YA_d*(1-alphaOA_d)*OA_g
4	11	YA_D*alphaOA_D*YA_d*(1-alphaOA_d)*(1-OA_g)
4	10	YA_D*alphaOA_D*(1-YA_d)*OA_g
4	11	YA_D*alphaOA_D*(1-YA_d)*(1-OA_g)
4	10	YA_D*(1-alphaOA_D)*OA_b*OA_g
4	11	YA_D*(1-alphaOA_D)*OA_b*(1-OA_g)
4	12	YA_D*(1-alphaOA_D)*(1-OA_b)
4	10	(1-YA_D)*OA_b*OA_g
4	11	(1-YA_D)*OA_b*(1-OA_g)
4	12	(1-YA_D)*(1-OA_b)
5	14	YA_D*alphaOA_D*YA_d*alphaOA_d
5	13	YA_D*alphaOA_D*YA_d*(1-alphaOA_d)*OA_g
5	14	YA_D*alphaOA_D*YA_d*(1-alphaOA_d)*(1-OA_g)
5	13	YA_D*alphaOA_D*(1-YA_d)*OA_g
5	14	YA_D*alphaOA_D*(1-YA_d)*(1-OA_g)
5	13	YA_D*(1-alphaOA_D)*OA_b*OA_g
5	14	YA_D*(1-alphaOA_D)*OA_b*(1-OA_g)
5	15	YA_D*(1-alphaOA_D)*(1-OA_b)
5	13	(1-YA_D)*OA_b*OA_g
5	14	(1-YA_D)*OA_b*(1-OA_g)
5	15	(1-YA_D)*(1-OA_b)
6	18	YA_D*alphaOA_D
6	16	YA_D*(1-alphaOA_D)*OA_b*OA_g
6	17	YA_D*(1-alphaOA_D)*OA_b*(1-OA_g)
6	18	YA_D*(1-alphaOA_D)*(1-OA_b)
6	16	(1-YA_D)*OA_b*OA_g
6	17	(1-YA_D)*OA_b*(1-OA_g)
6	18	(1-YA_D)*(1-OA_b)
