# Supplementary material for: Testing Interactions in Multinomial Processing Tree Models
Source: Front Psychol. 2019 Nov 1;10:2364. doi: 10.3389/fpsyg.2019.02364 (PMC6837999; doi:10.3389/fpsyg.2019.02364)
Supplement: Supplementary Material — Data and analyses files. [file Data_Sheet_1.zip › Data & Analysis Files/KuhlmannTouron(2011)_data.mdt]

control (all-once) group from Kuhlmann & Touron (PandA, 2011) - first 9 response category frequencies are from YA, followed by those from OA
1 385
2 199
3 166
4 195
5 417
6 138
7 67
8 54
9 1379
10 353
11 200
12 197
13 245
14 328
15 177
16 92
17 74
18 1334
